# Supplementary material for: Electrokinetic Remediation of Zn-Polluted Soft Clay Using a Novel Electrolyte Chamber Configuration
Source: Toxics. 2023 Mar 12;11(3):263. doi: 10.3390/toxics11030263 (PMC10051708; doi:10.3390/toxics11030263)
Supplement: Supplementary file 1 [file toxics-11-00263-s001.zip]

Archive with 1 entries (1 files):
- toxics-2225299-supplementary.pdf
